# Supplementary material for: A Look Under the Carpet of a Successful Eradication Campaign Against Small Ruminant Lentiviruses
Source: Pathogens. 2025 Jul 20;14(7):719. doi: 10.3390/pathogens14070719 (PMC12299675; doi:10.3390/pathogens14070719)
Supplement: Supplementary file 1 [file pathogens-14-00719-s001.zip]

Archive with 1 entries (1 files):
- pathogens-3744096-supplementary.pdf
